# Supplementary material for: Three-year outcomes of post-acute sequelae of COVID-19
Source: Nat Med. 2024 May 30;30(6):1564–73. doi: 10.1038/s41591-024-02987-8 (PMC11186764; doi:10.1038/s41591-024-02987-8)
Supplement: Supplementary file 2 — Supplementary Table 1. Demographic and health characteristics of individuals with COVID-19 separated by care setting of the acute phase and the control group without infection before weighting. Supplementary Table 2. Demographic and health characteristics of individuals with COVID-19 separated by care setting of the acute phase and the control group without infection after weighting. Supplementary Table 3. IRR, number of sequelae and DALYs due to COVID-19 in the non-hospitalized COVID-19 group, number of sequelae and DALYs in the non-hospitalized COVID-19 group and the control group without infection in 3 years after SARS-CoV-2 infection. Supplementary Table 4. IRRs and 95% CIs for 80 individual outcomes in the non-hospitalized and hospitalized COVID-19 groups compared to the control group without infection in 3 years after SARS-CoV-2 infection. Supplementary Table 5. IRRs, number of sequelae and DALYs due to COVID-19 in the hospitalized COVID-19 group, number of sequelae and DALYs in the hospitalized COVID-19 group and the control group without infection in 3 years after SARS-CoV-2 infection. Supplementary Table 6. Differences in number of sequelae and DALYs between the hospitalized and non-hospitalized COVID-19 groups in 3 years after SARS-CoV-2 infection. Supplementary Table 7. Sensitivity analyses and negative outcome control analyses. [file 41591_2024_2987_MOESM2_ESM.xlsx]

## Sheet: TOC
Table of Contents
Supplementary Table 1: Demographic and health characteristics of those with COVID-19 separated by care setting of the acute phase, and the control group without infection before weighting.	Table S1
Supplementary Table 2: Demographic and health characteristics of those with COVID-19 separated by care setting of the acute phase, and the control group without infection after weighting.	Table S2
Supplementary Table 3: Incidence rate ratio, number of sequelae and disability-adjusted life years (DALYs) due to COVID-19 in non-hospitalized COVID-19 group, number of sequelae and DALYs in non-hospitalized COVID-19 group and the control group without infection in 3 years after SARS-CoV-2 infection.	Table S3
Supplementary Table 4. Incidence rate ratios and 95% confidence intervals for 80 individual outcomes in non-hospitalized and hospitalized COVID-19 groups compared to the control group without infection in 3 years after SARS-CoV-2 infection.	Table S4
Supplementary Table 5: Incidence rate ratio, number of sequelae and disability-adjusted life years (DALYs) due to COVID-19 in hospitalized COVID-19 group, number of sequelae and DALYs in hospitalized COVID-19 group and the control group without infection in 3 years after SARS-CoV-2 infection.	Table S5
Supplementary Table 6: Differences in number of sequelae and disability-adjusted life years (DALYs) between hospitalized and non-hospitalized COVID-19 groups in 3 years after SARS-CoV-2 infection.	Table S6
Supplementary Table 7: Sensitivity analyses and negative outcome control analyses.	Table S7

## Sheet: Table S1
Supplementary Table 1. Demographic and health characteristics of those with COVID-19 separated by care setting of the acute phase, and the control group without infection before weighting.
Characteristic	Control group without infection	Nonhospitalized COVID-19	Hospitalized COVID-19	SMD non-hospitalized COVID-19 vs control	SMD hospitalized COVID-19 vs control
	(N=5,206,835)	(N=114,864)	(N=20,297)
Age in years, Mean (SD))	63.44 (16.25)	59.88 (15.92)	68.42 (13.16)	0.222	0.336
Sex, N (%)
Female	503509 (9.67)	13810 (12.02)	1177 (5.8)	0.076	0.145
Male	4703326 (90.33)	101054 (87.98)	19120 (94.2)	0.076	0.145
Race, N (%)
White	3872694 (74.38)	79608 (69.31)	11372 (56.03)	0.113	0.393
Black	893938 (17.17)	24000 (20.89)	5423 (26.72)	0.095	0.232
Other	440203 (8.45)	11256 (9.8)	3502 (17.25)	0.047	0.265
Smoking status, N (%)
Never smoker	2112577 (40.57)	52115 (45.37)	8382 (41.3)	0.097	0.015
Former smoker	1955553 (37.56)	45298 (39.44)	8504 (41.9)	0.039	0.089
Current smoker	1138705 (21.87)	17451 (15.19)	3411 (16.81)	0.172	0.128
Area deprivation index, mean (SD)	55.06 (19.07)	55.7 (18.63)	53.64 (18.78)	0.034	0.075
BMI, mean (SD)	29.95 (5.91)	31.32 (6.09)	30.68 (6.71)	0.23	0.115
Anxiety, N (%)	793759 (15.24)	23079 (20.09)	3921 (19.32)	0.127	0.108
Cardiovascular disease, N (%)	867336 (16.66)	20832 (18.14)	7427 (36.59)	0.039	0.463
Cerebrovascular disease, N (%)	338937 (6.51)	8811 (7.67)	3669 (18.08)	0.045	0.358
Lung disease, N (%)	768083 (14.75)	19562 (17.03)	6123 (30.17)	0.062	0.376
Dementia, N (%)	225111 (4.32)	7405 (6.45)	3461 (17.05)	0.094	0.421
Depression, N (%)	601472 (11.55)	18333 (15.96)	4507 (22.21)	0.128	0.287
Peripheral artery disease, N (%)	84777 (1.63)	2254 (1.96)	1133 (5.58)	0.025	0.213
Immunocompromised status, N (%)	449455 (8.63)	11549 (10.05)	4211 (20.75)	0.049	0.347
Diabetes mellitus type 2, N (%)	1505766 (28.92)	39393 (34.3)	10578 (52.12)	0.116	0.486
Estimated glomerular filtration rate (mL/min/1.73m2), mean (SD)	80.31 (20.84)	81.01 (21.43)	67.06 (26.48)	0.033	0.556
Systolic blood pressure, (mmHg) , mean (SD)	131.72 (16.92)	131.59 (16.77)	133.69 (19.25)	0.007	0.109
Diastolic blood pressure, (mmHg) ,mean (SD)	77.07 (10.1)	78.04 (10.2)	76.57 (11.18)	0.095	0.047
Calendar week of enrollment, mean (SD)*	31.76 (11.31)	32.16 (10.98)	29.36 (12.43)	0.036	0.202
Number of outpatient visits before baseline by half-year intervals, mean (SD)
0-0.5 years	2.17 (1.7)	2.95 (1.77)	3.93 (1.77)	0.452	1.014
1-0.5 years	2.23 (1.72)	2.89 (1.8)	3.79 (1.83)	0.38	0.883
1.5-1 years	2.37 (1.75)	3.01 (1.83)	3.87 (1.85)	0.36	0.834
2-1.5 years	2.3 (1.76)	2.91 (1.86)	3.74 (1.89)	0.338	0.791
Number of inpatient visits before baseline by half-year intervals, mean (SD)
0-0.5 years	0.02 (0.15)	0.04 (0.2)	0.24 (0.42)	0.091	0.665
1-0.5 years	0.03 (0.17)	0.05 (0.21)	0.19 (0.39)	0.093	0.536
1.5-1 years	0.03 (0.18)	0.05 (0.22)	0.19 (0.39)	0.089	0.511
2-1.5 years	0.03 (0.18)	0.05 (0.22)	0.17 (0.37)	0.085	0.463
Number of medications before baseline by half-year intervals, mean (SD)
0-0.5 years	5.45 (5.35)	7.15 (5.72)	11.08 (6.1)	0.307	0.981
1-0.5 years	5.58 (5.38)	7.26 (5.75)	10.82 (6.13)	0.303	0.909
1.5-1 years	5.58 (5.38)	7.17 (5.75)	10.65 (6.15)	0.286	0.877
2-1.5 years	5.44 (5.36)	6.97 (5.78)	10.34 (6.2)	0.276	0.846
Number of laboratory measurements before baseline by half-year intervals, mean (SD)
0-0.5 years	0.64 (1.02)	0.9 (1.23)	2.06 (2.1)	0.229	0.86
1-0.5 years	0.71 (1.06)	0.95 (1.25)	1.93 (2.01)	0.206	0.761
1.5-1 years	0.85 (1.11)	1.1 (1.28)	2.02 (1.97)	0.203	0.731
2-1.5 years	0.84 (1.1)	1.07 (1.27)	1.91 (1.9)	0.194	0.691
Receipt of seasonal influenza vaccine in year prior to baseline, N (%)
1	1422839 (27.33)	39068 (34.01)	8956 (44.12)	0.145	0.356
2	1683074 (32.32)	45605 (39.7)	10230 (50.4)	0.154	0.373
3	1582690 (30.4)	42324 (36.85)	9778 (48.17)	0.137	0.37
4	1495487 (28.72)	39134 (34.07)	9001 (44.35)	0.115	0.329
5	1416495 (27.2)	36191 (31.51)	8268 (40.74)	0.095	0.289
Long-term care, N (%)	30459 (0.58)	3611 (3.14)	2144 (10.56)	0.19	0.446
Number of Medicare inpatient visits, mean (SD)	0.05 (0.21)	0.04 (0.2)	0.06 (0.24)	0.024	0.059
Number of Medicare outpatient visits, mean (SD)	0.34 (0.95)	0.22 (0.77)	0.18 (0.67)	0.136	0.188
Characteristics assessed in the two years prior to testing positive for SARS-CoV-2 infection, or equivalent T0. N, sample size; SD, standard deviation; BMI, body mass index. * Week of enrollment calculated as week of calendar year of 2020.

## Sheet: Table S2
Supplementary Table 2. Demographic and health characteristics of those with COVID-19 separated by care setting of the acute phase, and the control group without infection after weighting.
Characteristic	Control group without infection	Nonhospitalized COVID-19	Hospitalized COVID-19	SMD non-hospitalized COVID-19 vs control	SMD hospitalized COVID-19 vs control
	(N=5,206,835)	(N=114,864)	(N=20,297)
Age in years, Mean (SD))	63.37 ( 16.24 )	63.26 ( 16.09 )	63.64 ( 15.88 )	0.007	0.017
Sex, N (%)
Female	502874 ( 9.66 )	11460 ( 9.98 )	1680 ( 8.27 )	0.011	0.048
Male	4703961 ( 90.34 )	103404 ( 90.02 )	18617 ( 91.73 )	0.011	0.048
Race, N (%)
White	3847903 ( 73.9 )	84025 ( 73.15 )	14566 ( 71.76 )	0.017	0.048
Black	909272 ( 17.46 )	20623 ( 17.95 )	3753 ( 18.49 )	0.013	0.027
Other	449660 ( 8.64 )	10216 ( 8.89 )	1978 ( 9.75 )	0.009	0.038
Smoking status, N (%)
Never smoker	2117195 ( 40.66 )	46401 ( 40.4 )	8274 ( 40.76 )	0.005	0.002
Former smoker	1961365 ( 37.67 )	43540 ( 37.91 )	7263 ( 35.78 )	0.005	0.039
Current smoker	1128275 ( 21.67 )	24923 ( 21.7 )	4760 ( 23.45 )	0.001	0.043
Area deprivation index, mean (SD)	55.14 ( 19.05 )	55.2 ( 18.99 )	55.04 ( 18.45 )	0.003	0.006
BMI, mean (SD)	30 ( 5.93 )	30.04 ( 5.76 )	29.99 ( 6.32 )	0.007	0.002
Anxiety, N (%)	800445 ( 15.37 )	18130 ( 15.78 )	3155 ( 15.54 )	0.011	0.005
Cardiovascular disease, N (%)	867612 ( 16.66 )	19541 ( 17.01 )	3381 ( 16.66 )	0.009	0
Cerebrovascular disease, N (%)	347500 ( 6.67 )	8055 ( 7.01 )	1422 ( 7.01 )	0.013	0.013
Lung disease, N (%)	777582 ( 14.93 )	17664 ( 15.38 )	3185 ( 15.69 )	0.012	0.021
Dementia, N (%)	236077 ( 4.53 )	5755 ( 5.01 )	1035 ( 5.1 )	0.022	0.026
Depression, N (%)	608421 ( 11.69 )	13897 ( 12.1 )	2441 ( 12.02 )	0.013	0.011
Peripheral artery disease, N (%)	82165 ( 1.58 )	1941 ( 1.69 )	376 ( 1.85 )	0.009	0.021
Immunocompromised status, N (%)	459243 ( 8.82 )	10471 ( 9.12 )	1878 ( 9.25 )	0.01	0.015
Diabetes mellitus type 2, N (%)	1507279 ( 28.95 )	33848 ( 29.47 )	6219 ( 30.64 )	0.011	0.037
Estimated glomerular filtration rate (mL/min/1.73m2), mean (SD)	80.18 ( 20.91 )	80.1 ( 20.9 )	80.48 ( 22.71 )	0.004	0.013
Systolic blood pressure, (mmHg) , mean (SD)	131.74 ( 16.93 )	131.63 ( 16.98 )	132.47 ( 18.15 )	0.007	0.041
Diastolic blood pressure, (mmHg), mean (SD)	77.13 ( 10.11 )	77.08 ( 10.24 )	77.32 ( 10.64 )	0.005	0.019
Calendar week of enrollment, mean (SD) *	31.79 ( 11.29 )	31.75 ( 11.12 )	31.45 ( 11.22 )	0.004	0.03
Number of outpatient visits before baseline by half-year intervals, mean (SD)
0-0.5 years	2.19 ( 1.71 )	2.25 ( 1.63 )	2.26 ( 1.61 )	0.036	0.045
1-0.5 years	2.25 ( 1.73 )	2.31 ( 1.68 )	2.32 ( 1.7 )	0.034	0.042
1.5-1 years	2.39 ( 1.75 )	2.45 ( 1.72 )	2.46 ( 1.75 )	0.035	0.04
2-1.5 years	2.31 ( 1.77 )	2.36 ( 1.75 )	2.38 ( 1.77 )	0.031	0.038
Number of inpatient visits before baseline by half-year intervals, mean (SD)
0-0.5 years	0.03 ( 0.16 )	0.03 ( 0.17 )	0.03 ( 0.17 )	0.015	0.023
1-0.5 years	0.03 ( 0.17 )	0.03 ( 0.18 )	0.03 ( 0.18 )	0.015	0.024
1.5-1 years	0.04 ( 0.18 )	0.04 ( 0.19 )	0.04 ( 0.19 )	0.012	0.019
2-1.5 years	0.03 ( 0.18 )	0.04 ( 0.19 )	0.04 ( 0.19 )	0.012	0.018
Number of medications before baseline by half-year intervals, mean (SD)
0-0.5 years	5.53 ( 5.39 )	5.72 ( 5.28 )	5.73 ( 5.22 )	0.036	0.038
1-0.5 years	5.64 ( 5.41 )	5.84 ( 5.3 )	5.83 ( 5.32 )	0.036	0.035
1.5-1 years	5.64 ( 5.41 )	5.84 ( 5.31 )	5.82 ( 5.34 )	0.037	0.033
2-1.5 years	5.48 ( 5.39 )	5.67 ( 5.32 )	5.66 ( 5.35 )	0.035	0.034
Number of laboratory measurements before baseline by half-year intervals, mean (SD)
0-0.5 years	0.66 ( 1.05 )	0.69 ( 1.04 )	0.7 ( 1.05 )	0.027	0.039
1-0.5 years	0.72 ( 1.08 )	0.74 ( 1.06 )	0.75 ( 1.09 )	0.024	0.032
1.5-1 years	0.87 ( 1.13 )	0.9 ( 1.11 )	0.91 ( 1.14 )	0.026	0.033
2-1.5 years	0.85 ( 1.12 )	0.87 ( 1.11 )	0.88 ( 1.14 )	0.023	0.029
Receipt of seasonal influenza vaccine in year prior to baseline, N (%)
1	1423182 ( 27.33 )	32070 ( 27.92 )	5460 ( 26.9 )	0.013	0.01
2	1695397 ( 32.56 )	38288 ( 33.33 )	6614 ( 32.59 )	0.016	0.001
3	1585014 ( 30.44 )	35881 ( 31.24 )	6193 ( 30.51 )	0.017	0.002
4	1490757 ( 28.63 )	33689 ( 29.33 )	6079 ( 29.95 )	0.015	0.029
5	1414069 ( 27.16 )	31960 ( 27.82 )	5604 ( 27.61 )	0.015	0.01
Long-term care, N (%)	34992 ( 0.67 )	852 ( 0.74 )	139 ( 0.69 )	0.008	0.002
Number of Medicare inpatient visits, mean (SD)	0.05 ( 0.21 )	0.05 ( 0.21 )	0.06 ( 0.23 )	0.01	0.054
Number of Medicare outpatient visits, mean (SD)	0.33 ( 0.94 )	0.33 ( 0.96 )	0.37 ( 1.08 )	0.001	0.039
Characteristics assessed in the two years prior to testing positive for SARS-CoV-2 infection, or equivalent T0. N, sample size; SD, standard deviation; BMI, body mass index. * Week of enrollment calculated as week of calendar year of 2020.

## Sheet: Table S3
Supplementary Table 3. Incidence rate ratio, number of sequelae and disability-adjusted life years (DALYs) due to COVID-19 in non-hospitalized COVID-19, number of sequelae and DALYs in non-hospitalized COVID-19 group and the control group without infection in 3 years after SARS-CoV-2 infection.
Organ	Unadjusted incidence rate ratio (95% CI)*			Fully-adjusted incidence rate ratio (95% CI)**			Difference in number of sequelae (95% CI) per 1000 persons between nonhospitalized COVID-19 group and the control group without infection**				Difference in DALYs (95% CI) per 1000 persons between nonhospitalized COVID-19 group and the control group without infection**				Cumulative number of sequelae (95% CI) per 1000 persons in the control group without infection**			Cumulative number of sequelae (95% CI) per 1000 persons in non-hospitalized COVID-19 group**			Cumulative DALYs (95% CI) per 1000 persons in the control group without infection**			Cumulative DALYs (95% CI) per 1000 persons in non-hospitalized COVID-19 group**
	Year 1	Year 2	Year 3	Year 1	Year 2	Year 3	Year 1	Year 2	Year 3	Cumulative difference in 3 years	Year 1	Year 2	Year 3	Cumulative difference in 3 years	Year 1	Year 2	Year 3	Year 1	Year 2	Year 3	Year 1	Year 2	Year 3	Year 1	Year 2	Year 3
PASC	1.37 (1.35-1.39)	1.28 (1.24-1.31)	1.25 (1.21-1.3)	1.23 (1.22 to 1.25)	1.16 (1.14 to 1.18)	1.05 (1.03 to 1.08)	212.27 (197.5 to 227.04)	124.96 (107.2 to 142.72)	41.24 (20.15 to 62.33)	378.65 (356.59 to 401.13)	54.29 (47.85 to 60.73)	27.27 (19.53 to 35.01)	9.56 (0.39 to 18.73)	91.2 (81.62 to 101)	934.65 (932.81 to 936.51)	1716.79 (1714.3 to 1719.23)	2469.74 (2466.87 to 2472.55)	1146.94 (1132.42 to 1161.82)	2054.06 (2034.64 to 2073.8)	2848.35 (2826.38 to 2870.65)	250.07 (249.26 to 250.88)	465.18 (464.08 to 466.25)	669.72 (668.46 to 670.95)	304.36 (298.06 to 310.87)	546.76 (538.31 to 555.4)	760.9 (751.37 to 770.63)
Cardiovascular	1.29 (1.24-1.33)	1.2 (1.12-1.29)	1.19 (1.09-1.3)	1.23 (1.19 to 1.28)	1.17 (1.09 to 1.25)	1.02 (0.93 to 1.12)	19 (15.59 to 22.41)	12.19 (6.47 to 17.91)	1.8 (-4.97 to 8.57)	33.04 (27.95 to 38.28)	9.54 (7.2 to 11.88)	7 (3.07 to 10.93)	0.32 (-4.32 to 4.96)	16.9 (13.42 to 20.52)	81.48 (81.06 to 81.91)	153.58 (153 to 154.15)	227.61 (226.95 to 228.27)	100.48 (97.17 to 103.95)	184.78 (180.28 to 189.43)	260.64 (255.58 to 265.84)	50.12 (49.82 to 50.41)	93.18 (92.78 to 93.58)	139.62 (139.15 to 140.07)	59.66 (57.39 to 62.05)	109.74 (106.66 to 112.94)	156.52 (153.04 to 160.1)
Coagulation	1.36 (1.32-1.41)	1.22 (1.13-1.31)	1.24 (1.12-1.35)	1.27 (1.23 to 1.32)	1.16 (1.08 to 1.25)	1 (0.91 to 1.1)	15.99 (13.42 to 18.56)	8.31 (4.05 to 12.57)	-0.19 (-5.11 to 4.73)	24.14 (20.45 to 27.94)	6.1 (5.08 to 7.12)	3.25 (1.57 to 4.93)	0.32 (-1.6 to 2.24)	9.69 (8.25 to 11.18)	59.01 (58.69 to 59.32)	109.52 (109.09 to 109.94)	162.16 (161.67 to 162.63)	75 (72.51 to 77.61)	133.82 (130.48 to 137.27)	186.29 (182.62 to 190.07)	17.62 (17.49 to 17.74)	32.27 (32.11 to 32.44)	47.77 (47.59 to 47.95)	23.72 (22.74 to 24.76)	41.63 (40.32 to 42.99)	57.45 (56.02 to 58.93)
Fatigue	1.69 (1.63-1.75)	1.43 (1.32-1.55)	1.39 (1.25-1.53)	1.51 (1.46 to 1.57)	1.28 (1.18 to 1.39)	1.1 (0.99 to 1.22)	14.21 (12.61 to 15.81)	7.06 (4.4 to 9.71)	2.78 (-0.27 to 5.83)	24.08 (21.79 to 26.44)	3.2 (2.84 to 3.56)	1.59 (1 to 2.18)	0.63 (-0.06 to 1.31)	5.42 (4.9 to 5.95)	27.74 (27.56 to 27.92)	53.4 (53.15 to 53.64)	80.43 (80.14 to 80.7)	41.95 (40.39 to 43.58)	74.68 (72.6 to 76.83)	104.5 (102.22 to 106.85)	6.24 (6.2 to 6.28)	12.01 (11.96 to 12.07)	18.1 (18.03 to 18.16)	9.44 (9.09 to 9.81)	16.8 (16.33 to 17.29)	23.51 (23 to 24.04)
Gastrointestinal	1.41 (1.38-1.44)	1.41 (1.35-1.48)	1.39 (1.31-1.48)	1.2 (1.18 to 1.23)	1.22 (1.16 to 1.28)	1.08 (1.01 to 1.15)	22.32 (19.06 to 25.58)	21.14 (15.67 to 26.62)	7.37 (0.84 to 13.9)	50.87 (45.96 to 55.9)	1.9 (1.53 to 2.26)	1.87 (1.25 to 2.49)	0.76 (0.02 to 1.5)	4.53 (3.97 to 5.11)	114.39 (113.98 to 114.8)	209.61 (209.05 to 210.15)	300.56 (299.92 to 301.18)	136.72 (133.54 to 140.01)	253.08 (248.75 to 257.51)	351.42 (346.53 to 356.4)	8.14 (8.1 to 8.19)	15.13 (15.07 to 15.19)	22.09 (22.02 to 22.17)	10.04 (9.69 to 10.42)	18.9 (18.41 to 19.4)	26.63 (26.07 to 27.2)
Kidney	1.18 (1.13-1.22)	1.13 (1.05-1.22)	1.14 (1.03-1.24)	1.05 (1.01 to 1.1)	1.06 (0.99 to 1.14)	0.98 (0.9 to 1.07)	3.84 (0.84 to 6.84)	4.11 (-0.99 to 9.21)	-1.56 (-7.53 to 4.4)	6.43 (1.93 to 11.09)	1.04 (0.07 to 2.01)	0.33 (-1.3 to 1.96)	-1.01 (-2.88 to 0.86)	0.37 (-1.03 to 1.82)	72.07 (71.66 to 72.47)	138.28 (137.73 to 138.83)	208.24 (207.61 to 208.85)	75.91 (73 to 78.96)	146.24 (142.2 to 150.43)	214.66 (210.18 to 219.28)	17.34 (17.21 to 17.47)	32.61 (32.43 to 32.79)	48.51 (48.31 to 48.7)	18.38 (17.45 to 19.38)	33.98 (32.7 to 35.31)	48.87 (47.48 to 50.31)
Mental	1.31 (1.28-1.33)	1.22 (1.17-1.27)	1.19 (1.13-1.26)	1.16 (1.14 to 1.18)	1.08 (1.04 to 1.13)	1.01 (0.95 to 1.07)	40.28 (34.94 to 45.62)	15.28 (6.52 to 24.04)	1.24 (-9.04 to 11.52)	56.86 (49.17 to 64.71)	6.32 (4.62 to 8.03)	1.68 (-1.13 to 4.49)	-0.8 (-4.14 to 2.54)	7.22 (4.73 to 9.79)	258.61 (257.92 to 259.3)	453.8 (452.89 to 454.69)	629.25 (628.22 to 630.26)	298.89 (293.66 to 304.27)	509.37 (502.55 to 516.33)	686.09 (678.44 to 693.88)	59.47 (59.24 to 59.69)	105.76 (105.47 to 106.06)	147.9 (147.56 to 148.24)	65.78 (64.12 to 67.51)	113.77 (111.58 to 116.01)	155.12 (152.64 to 157.66)
Metabolic	1.25 (1.2-1.31)	1.18 (1.07-1.29)	1.19 (1.06-1.31)	1.22 (1.17 to 1.27)	1.16 (1.06 to 1.27)	1.06 (0.96 to 1.18)	4.7 (3.56 to 5.84)	2.83 (0.95 to 4.71)	1.2 (-1.06 to 3.46)	8.75 (7.05 to 10.51)	0.72 (0.54 to 0.9)	0.44 (0.15 to 0.73)	0.18 (-0.17 to 0.53)	1.35 (1.09 to 1.62)	21.67 (21.53 to 21.81)	39.24 (39.05 to 39.42)	59.22 (58.99 to 59.44)	26.37 (25.27 to 27.53)	46.77 (45.31 to 48.3)	67.97 (66.27 to 69.71)	3.34 (3.32 to 3.36)	6.04 (6.01 to 6.07)	9.12 (9.09 to 9.15)	4.06 (3.89 to 4.24)	7.2 (6.98 to 7.44)	10.47 (10.21 to 10.74)
Musculoskeletal	1.34 (1.31-1.37)	1.25 (1.19-1.31)	1.18 (1.09-1.27)	1.21 (1.19 to 1.24)	1.17 (1.11 to 1.23)	1.07 (0.99 to 1.15)	15.42 (13.39 to 17.44)	9.61 (6.26 to 12.96)	3.23 (-0.64 to 7.1)	28.29 (25.4 to 31.25)	1.69 (1.47 to 1.91)	1.05 (0.69 to 1.42)	0.35 (-0.08 to 0.78)	3.1 (2.78 to 3.42)	72.12 (71.86 to 72.37)	128.75 (128.41 to 129.08)	175.98 (175.6 to 176.35)	87.53 (85.56 to 89.58)	153.78 (151.16 to 156.47)	204.26 (201.39 to 207.2)	7.9 (7.87 to 7.92)	14.1 (14.06 to 14.13)	19.27 (19.23 to 19.31)	9.59 (9.37 to 9.81)	16.84 (16.55 to 17.13)	22.37 (22.05 to 22.69)
Neurologic	1.34 (1.32-1.36)	1.29 (1.25-1.34)	1.27 (1.21-1.33)	1.21 (1.19 to 1.24)	1.17 (1.14 to 1.2)	1.1 (1.06 to 1.14)	38.08 (34.12 to 42.03)	27.19 (22.39 to 31.99)	14.2 (8.39 to 20.01)	79.52 (73.44 to 85.74)	17.34 (13 to 21.68)	7.53 (2.31 to 12.75)	7.23 (1.04 to 13.42)	32.16 (27.45 to 37.06)	178.08 (177.59 to 178.58)	334.04 (333.36 to 334.7)	479.35 (478.56 to 480.12)	216.17 (212.29 to 220.16)	399.32 (394.05 to 404.69)	558.87 (552.81 to 565.03)	71.94 (71.4 to 72.48)	138.57 (137.83 to 139.3)	193.82 (192.99 to 194.65)	89.29 (85.11 to 93.72)	163.46 (157.78 to 169.38)	225.97 (219.59 to 232.58)
Pulmonary	2.03 (1.97-2.08)	1.53 (1.43-1.63)	1.47 (1.36-1.58)	1.78 (1.73 to 1.83)	1.36 (1.28 to 1.45)	1.22 (1.13 to 1.31)	38.49 (35.99 to 40.99)	17.13 (13.03 to 21.23)	11.05 (6.3 to 15.8)	66.7 (63.1 to 70.36)	6.46 (5.99 to 6.93)	2.49 (1.73 to 3.26)	1.51 (0.63 to 2.39)	10.47 (9.81 to 11.14)	49.5 (49.24 to 49.76)	96.57 (96.21 to 96.93)	146.95 (146.53 to 147.36)	87.99 (85.56 to 90.52)	152.19 (148.99 to 155.49)	213.63 (210.06 to 217.29)	7.96 (7.92 to 8.01)	15.48 (15.42 to 15.55)	23.51 (23.44 to 23.59)	14.43 (13.97 to 14.9)	24.43 (23.83 to 25.05)	33.98 (33.32 to 34.65)
* The incidence rate ratios were estimated using number of sequelae. ** The incidence rate ratios were estimated using number of sequelae. Models were weighted for age, race, sex, ADI, the number in the two years prior to enrollment of outpatient visits within 6 month increments, inpatient visits within 6 month increments, unique medication prescriptions within 6 month increments, and routine blo…

## Sheet: Table S4
Supplementary Table 4. Incidence rate ratios and 95% confidence intervals for 80 individual outcomes in non-hospitalized and hospitalized COVID-19 groups compared to the control group without infection in 3 years after SARS-CoV-2 infection.
Organ	Outcome	Group	Year 1	Year 2	Year 3
Cardiovascular	ACD	Non-hospitalized COVID-19	1.02 (0.85-1.22)	0.86 (0.69-1.05)	0.97 (0.78-1.21)
		Hospitalized COVID-19	2.46 (2.28-2.65)	1.63 (1.46-1.81)	1.58 (1.4-1.79)
	Angina	Non-hospitalized COVID-19	1.22 (1.13-1.31)	1.15 (1.05-1.25)	1.12 (1.03-1.23)
		Hospitalized COVID-19	2.33 (2.02-2.69)	1.73 (1.43-2.09)	1.93 (1.58-2.35)
	Atrial fibrillation	Non-hospitalized COVID-19	1.32 (1.25-1.4)	0.99 (0.92-1.05)	0.97 (0.91-1.04)
		Hospitalized COVID-19	4.04 (3.72-4.38)	1.61 (1.4-1.85)	1.21 (1.02-1.45)
	Atrial flutter	Non-hospitalized COVID-19	1.24 (1.07-1.44)	0.9 (0.75-1.07)	1 (0.83-1.19)
		Hospitalized COVID-19	3.26 (2.55-4.15)	1.73 (1.22-2.45)	1.3 (0.83-2.05)
	Bradycardia	Non-hospitalized COVID-19	1.23 (1.16-1.31)	1.12 (1.05-1.19)	1.14 (1.07-1.21)
		Hospitalized COVID-19	2.1 (1.87-2.37)	1.52 (1.31-1.76)	1.71 (1.47-2)
	Cardic arrest	Non-hospitalized COVID-19	1.08 (0.83-1.42)	0.89 (0.67-1.18)	0.85 (0.62-1.16)
		Hospitalized COVID-19	7.14 (5.39-9.45)	2.19 (1.33-3.6)	1.71 (0.9-3.26)
	Cardiogenic shock	Non-hospitalized COVID-19	0.6 (0.37-1)	0.95 (0.7-1.29)	0.62 (0.38-1)
		Hospitalized COVID-19	5.03 (3.44-7.36)	1.95 (1.08-3.51)	1.12 (0.48-2.61)
	Heart failure	Non-hospitalized COVID-19	1.26 (1.2-1.32)	0.93 (0.86-1)	0.99 (0.94-1.05)
		Hospitalized COVID-19	3.37 (3.13-3.64)	1.66 (1.47-1.86)	1.63 (1.43-1.85)
	ICM	Non-hospitalized COVID-19	1.03 (0.92-1.15)	0.95 (0.84-1.07)	0.98 (0.86-1.12)
		Hospitalized COVID-19	2.43 (2-2.95)	1.41 (1.07-1.87)	1.39 (1.01-1.92)
	Myocardial infarction	Non-hospitalized COVID-19	1.13 (1.08-1.18)	1.01 (0.97-1.06)	0.97 (0.92-1.02)
		Hospitalized COVID-19	2.42 (2.24-2.61)	1.6 (1.44-1.78)	1.58 (1.4-1.78)
	Myocarditis	Non-hospitalized COVID-19	3 (1.99-4.53)	2.46 (1.51-4)	1.06 (0.47-2.38)
		Hospitalized COVID-19	20.26 (13.28-30.92)	not estimable due to low event rate	2.07 (0.39-10.97)
	NICM	Non-hospitalized COVID-19	1.24 (1.15-1.34)	0.95 (0.87-1.04)	1.02 (0.93-1.11)
		Hospitalized COVID-19	3.32 (2.93-3.75)	1.81 (1.51-2.17)	1.65 (1.34-2.04)
	Pericarditis	Non-hospitalized COVID-19	1.22 (1.05-1.42)	1.02 (0.86-1.21)	0.97 (0.72-1.31)
		Hospitalized COVID-19	4.12 (3.31-5.14)	1.43 (0.96-2.15)	1.18 (0.53-2.6)
	Tachycardia	Non-hospitalized COVID-19	1.34 (1.26-1.42)	0.94 (0.87-1.01)	1.04 (0.96-1.12)
		Hospitalized COVID-19	5.1 (4.69-5.53)	1.98 (1.72-2.28)	1.82 (1.54-2.15)
	Ventricular arrhythmia	Non-hospitalized COVID-19	1.16 (1.08-1.26)	1 (0.91-1.09)	1.03 (0.93-1.15)
		Hospitalized COVID-19	3.57 (3.17-4.03)	1.89 (1.59-2.26)	1.92 (1.52-2.41)
Coagulation	Anemia	Non-hospitalized COVID-19	1.16 (1.12-1.21)	0.92 (0.85-1)	0.97 (0.93-1.01)
	Anemia	Hospitalized COVID-19	2.99 (2.81-3.17)	1.4 (1.27-1.55)	1.37 (1.22-1.53)
	Coagulopathy	Non-hospitalized COVID-19	1.23 (1.19-1.27)	1.06 (1.02-1.1)	1.07 (1.03-1.12)
	Coagulopathy	Hospitalized COVID-19	4.24 (4.05-4.45)	2.27 (2.11-2.45)	1.98 (1.81-2.16)
	DVT	Non-hospitalized COVID-19	1.59 (1.47-1.73)	0.93 (0.83-1.03)	1.02 (0.91-1.14)
	DVT	Hospitalized COVID-19	4.49 (3.95-5.11)	1.62 (1.28-2.04)	1.3 (0.97-1.74)
	Pulmonary embolism	Non-hospitalized COVID-19	2.03 (1.87-2.2)	1.04 (0.92-1.17)	0.96 (0.84-1.09)
	Pulmonary embolism	Hospitalized COVID-19	11.83 (10.79-12.96)	2.23 (1.78-2.8)	1.97 (1.5-2.57)
	VTE	Non-hospitalized COVID-19	1.34 (1.22-1.48)	0.88 (0.77-1)	0.91 (0.8-1.05)
	VTE	Hospitalized COVID-19	5 (4.36-5.72)	1.44 (1.09-1.89)	1.41 (1.03-1.93)
Fatigue	Fatigue	Non-hospitalized COVID-19	1.51 (1.46-1.57)	1.28 (1.18-1.39)	1.1 (0.99-1.22)
	Fatigue	Hospitalized COVID-19	3.9 (3.66-4.16)	1.78 (1.4-2.26)	1.43 (1.05-1.94)
Gastrointestinal	Abdominal pain	Non-hospitalized COVID-19	1.31 (1.27-1.35)	1.18 (1.14-1.23)	1.14 (1.09-1.19)
	Abdominal pain	Hospitalized COVID-19	1.96 (1.82-2.1)	1.63 (1.49-1.78)	1.92 (1.75-2.11)
	Acute gastritis	Non-hospitalized COVID-19	1.18 (1.1-1.28)	1.11 (1.03-1.21)	1.15 (1.05-1.25)
	Acute gastritis	Hospitalized COVID-19	1.67 (1.41-1.98)	1.85 (1.55-2.21)	1.38 (1.09-1.74)
	Acute pancreatitis	Non-hospitalized COVID-19	1.17 (1.01-1.36)	1.04 (0.88-1.23)	1.22 (1.03-1.45)
	Acute pancreatitis	Hospitalized COVID-19	2.98 (2.33-3.83)	2.82 (2.13-3.75)	2.3 (1.61-3.27)
	Cholangitis	Non-hospitalized COVID-19	1.16 (0.8-1.69)	1.3 (0.9-1.86)	1.66 (1.18-2.33)
	Cholangitis	Hospitalized COVID-19	3.06 (1.66-5.63)	2.48 (1.2-5.1)	0.9 (0.24-3.39)
	Constipation	Non-hospitalized COVID-19	1.18 (1.14-1.23)	0.95 (0.91-1)	1 (0.96-1.05)
	Constipation	Hospitalized COVID-19	2.43 (2.26-2.61)	1.64 (1.49-1.8)	1.4 (1.25-1.57)
	Diarrhea	Non-hospitalized COVID-19	1.25 (1.2-1.31)	1.2 (1.15-1.26)	1.17 (1.12-1.23)
	Diarrhea	Hospitalized COVID-19	2.38 (2.19-2.58)	1.72 (1.54-1.92)	2.03 (1.82-2.28)
	GERD	Non-hospitalized COVID-19	1.19 (1.15-1.22)	1.09 (1.06-1.13)	1.11 (1.07-1.15)
	GERD	Hospitalized COVID-19	1.8 (1.69-1.92)	1.43 (1.32-1.56)	1.26 (1.13-1.39)
	IBS	Non-hospitalized COVID-19	1.34 (1.29-1.39)	1.11 (1.06-1.16)	1.03 (0.98-1.08)
	IBS	Hospitalized COVID-19	2.1 (1.94-2.27)	1.52 (1.37-1.68)	1.43 (1.27-1.62)
	Liver abnormalities	Non-hospitalized COVID-19	1.17 (1.12-1.23)	1.09 (1.04-1.15)	1.13 (1.07-1.19)
	Liver abnormalities	Hospitalized COVID-19	2.29 (2.09-2.5)	1.56 (1.38-1.76)	1.57 (1.37-1.8)
	Peptic ulcer disease	Non-hospitalized COVID-19	1.14 (1.02-1.27)	0.95 (0.84-1.07)	0.89 (0.77-1.02)
	Peptic ulcer disease	Hospitalized COVID-19	2.8 (2.32-3.37)	1.69 (1.31-2.2)	1.68 (1.25-2.26)
	Vomiting	Non-hospitalized COVID-19	1.13 (1.02-1.26)	1.06 (0.94-1.18)	1.16 (1.03-1.3)
	Vomiting	Hospitalized COVID-19	2.88 (2.41-3.44)	2.4 (1.94-2.95)	2.12 (1.65-2.74)
Kidney	AKI	Non-hospitalized COVID-19	1.03 (0.97-1.08)	0.91 (0.84-1)	0.94 (0.89-1)
	AKI	Hospitalized COVID-19	4.25 (3.96-4.55)	2.13 (1.92-2.38)	2.13 (1.89-2.41)
	CKD	Non-hospitalized COVID-19	0.98 (0.94-1.03)	0.94 (0.88-1)	1 (0.95-1.04)
	CKD	Hospitalized COVID-19	1.68 (1.54-1.84)	1.26 (1.13-1.41)	1.1 (0.97-1.25)
	ESRD	Non-hospitalized COVID-19	1.01 (0.92-1.11)	0.84 (0.69-1.04)	0.79 (0.63-1)
	ESRD	Hospitalized COVID-19	3.19 (2.79-3.64)	1.29 (1.03-1.62)	0.91 (0.65-1.28)
	eGFR decline >30%	Non-hospitalized COVID-19	1.04 (1.01-1.07)	0.94 (0.88-1)	0.94 (0.88-1.01)
	eGFR decline >30%	Hospitalized COVID-19	2.09 (1.97-2.21)	1.38 (1.28-1.49)	1.27 (1.16-1.39)
Mental	Acute stress	Non-hospitalized COVID-19	1.42 (1.22-1.65)	1.13 (0.95-1.36)	1.13 (0.93-1.38)
	Acute stress	Hospitalized COVID-19	1.81 (1.27-2.56)	1.49 (0.97-2.29)	2.17 (1.45-3.26)
	Adjustment disorder	Non-hospitalized COVID-19	1.34 (1.29-1.39)	1.08 (1.03-1.13)	1.02 (0.96-1.07)
	Adjustment disorder	Hospitalized COVID-19	2.29 (2.11-2.48)	1.31 (1.17-1.48)	1.14 (0.99-1.32)
	Alcohol use disorder	Non-hospitalized COVID-19	1.12 (1.07-1.18)	1.04 (0.99-1.1)	1.07 (1-1.14)
	Alcohol use disorder	Hospitalized COVID-19	2.04 (1.86-2.24)	1.32 (1.15-1.51)	1.31 (1.11-1.55)
	Depressive disorder	Non-hospitalized COVID-19	1.15 (1.11-1.19)	1.04 (0.99-1.09)	1.05 (1-1.11)
	Depressive disorder	Hospitalized COVID-19	2.14 (2.01-2.28)	1.44 (1.29-1.61)	1.27 (1.1-1.47)
	GAD	Non-hospitalized COVID-19	1.19 (1.15-1.23)	1.02 (0.99-1.06)	1.01 (0.97-1.05)
	GAD	Hospitalized COVID-19	1.88 (1.76-2.01)	1.26 (1.15-1.37)	1.05 (0.94-1.17)
	Illicit drug use disorder	Non-hospitalized COVID-19	0.96 (0.9-1.03)	0.84 (0.7-1)	0.83 (0.68-1)
	Illicit drug use disorder	Hospitalized COVID-19	2.5 (2.24-2.78)	1.39 (1.19-1.64)	1.39 (1.16-1.67)
	Mixed anxiety disorder	Non-hospitalized COVID-19	1.17 (1.08-1.27)	1.06 (0.97-1.16)	1.07 (0.97-1.18)
	Mixed anxiety disorder	Hospitalized COVID-19	2.38 (2.06-2.76)	1.29 (1.03-1.62)	1.5 (1.18-1.9)
	Nicotine use disorder	Non-hospitalized COVID-19	0.95 (0.8-1.14)	0.85 (0.71-1.02)	0.83 (0.69-1)
	Nicotine use disorder	Hospitalized COVID-19	2.23 (2.05-2.43)	1.13 (0.99-1.28)	1.27 (1.11-1.46)
	Opioid use disorder	Non-hospitalized COVID-19	1.05 (0.95-1.17)	0.8 (0.64-1)	0.81 (0.64-1.02)
	Opioid use disorder	Hospitalized COVID-19	3.16 (2.68-3.71)	1.96 (1.55-2.47)	1.83 (1.39-2.43)
	PTSD	Non-hospitalized COVID-19	1.17 (1.12-1.22)	1.05 (1-1.1)	1.06 (1.01-1.11)
	PTSD	Hospitalized COVID-19	1.71 (1.57-1.87)	1 (0.88-1.14)	1.2 (1.05-1.37)
	Panic disorder	Non-hospitalized COVID-19	1.19 (1.08-1.3)	0.99 (0.89-1.11)	1 (0.89-1.13)
	Panic disorder	Hospitalized COVID-19	2.46 (2.09-2.91)	1.56 (1.23-1.98)	1.11 (0.79-1.54)
	Sedatives/ hypnotics use disorder	Non-hospitalized COVID-19	0.98 (0.79-1.23)	0.89 (0.69-1.15)	0.85 (0.63-1.14)
	Sedatives/ hypnotics use disorder	Hospitalized COVID-19	2.34 (1.59-3.44)	1.37 (0.78-2.41)	2.42 (1.45-4.02)
	Sleep disorder	Non-hospitalized COVID-19	1.25 (1.22-1.28)	1.1 (1.07-1.13)	1.11 (1.07-1.15)
	Sleep disorder	Hospitalized COVID-19	1.96 (1.86-2.07)	1.21 (1.11-1.31)	1.3 (1.19-1.42)
	Suicidal ideation	Non-hospitalized COVID-19	1.08 (1-1.17)	0.88 (0.77-1)	0.92 (0.84-1.01)
	Suicidal ideation	Hospitalized COVID-19	3.5 (3.13-3.92)	2.29 (1.97-2.66)	2.02 (1.69-2.42)
Metabolic	Diabetes	Non-hospitalized COVID-19	1.22 (1.17-1.27)	1.16 (1.06-1.27)	1.06 (0.96-1.18)
	Diabetes	Hospitalized COVID-19	2.7 (2.5-2.92)	1.66 (1.29-2.14)	1.27 (0.91-1.76)
Musculoskeletal	Joint pain	Non-hospitalized COVID-19	1.25 (1.23-1.28)	1.17 (1.14-1.2)	1.17 (1.13-1.2)
	Joint pain	Hospitalized COVID-19	1.44 (1.36-1.52)	1.21 (1.13-1.3)	1.35 (1.25-1.46)
	Myalgia	Non-hospitalized COVID-19	1.32 (1.25-1.4)	1.12 (1.05-1.19)	1.1 (1.02-1.17)
	Myalgia	Hospitalized COVID-19	1.76 (1.54-2.01)	1.42 (1.22-1.66)	1.34 (1.12-1.6)
	Myopathy	Non-hospitalized COVID-19	1.5 (1.2-1.89)	1.13 (0.87-1.46)	0.86 (0.62-1.17)
	Myopathy	Hospitalized COVID-19	10.42 (8.26-13.16)	0.93 (0.43-2.04)	0.56 (0.18-1.73)
	Osteoarthritis	Non-hospitalized COVID-19	1.18 (1.14-1.21)	1.15 (1.11-1.18)	1.02 (0.86-1.21)
	Osteoarthritis	Hospitalized COVID-19	1.42 (1.32-1.52)	1.34 (1.23-1.45)	1.13 (1.02-1.25)
Neurologic	Abnormal movements	Non-hospitalized COVID-19	1.22 (1.14-1.29)	0.95 (0.88-1.02)	1 (0.93-1.08)
	Abnormal movements	Hospitalized COVID-19	1.99 (1.75-2.26)	1.37 (1.16-1.61)	1.32 (1.1-1.59)
	Alzheimers	Non-hospitalized COVID-19	1.22 (1.06-1.41)	0.93 (0.79-1.1)	0.99 (0.83-1.18)
	Alzheimers	Hospitalized COVID-19	2.47 (1.88-3.24)	1.86 (1.34-2.59)	1.76 (1.21-2.57)
	Bell's palsy	Non-hospitalized COVID-19	1.23 (1.05-1.45)	1.22 (1.03-1.45)	1.02 (0.83-1.25)
	Bell's palsy	Hospitalized COVID-19	2.92 (2.2-3.87)	1.6 (1.05-2.43)	1.11 (0.63-1.97)
	Dizziness	Non-hospitalized COVID-19	1.24 (1.19-1.3)	1.16 (1.11-1.21)	1.2 (1.14-1.25)
	Dizziness	Hospitalized COVID-19	2.09 (1.92-2.28)	1.51 (1.36-1.68)	1.43 (1.26-1.61)
	Dysautonomia	Non-hospitalized COVID-19	1.17 (1.08-1.26)	1.09 (1.01-1.18)	0.99 (0.9-1.08)
	Dysautonomia	Hospitalized COVID-19	2.02 (1.74-2.35)	1.34 (1.1-1.63)	1.46 (1.17-1.8)
	Dystonia	Non-hospitalized COVID-19	1.18 (0.98-1.42)	1.03 (0.85-1.25)	0.7 (0.49-1)
	Dystonia	Hospitalized COVID-19	2.61 (1.85-3.67)	1.22 (0.75-1.98)	0.74 (0.36-1.5)
	Epilepsy/seizure	Non-hospitalized COVID-19	1.14 (1.04-1.26)	0.97 (0.87-1.08)	1.03 (0.92-1.16)
	Epilepsy/seizure	Hospitalized COVID-19	2.98 (2.55-3.49)	1.48 (1.16-1.88)	2.06 (1.62-2.61)
	Headache	Non-hospitalized COVID-19	1.24 (1.15-1.33)	1.19 (1.1-1.29)	1.09 (0.99-1.2)
	Headache	Hospitalized COVID-19	1.71 (1.45-2.01)	1.36 (1.1-1.67)	1.17 (0.9-1.52)
	Heaing loss/ tinnitus	Non-hospitalized COVID-19	1.22 (1.19-1.25)	1.07 (1.04-1.1)	1.05 (1.01-1.08)
	Heaing loss/ tinnitus	Hospitalized COVID-19	1.41 (1.32-1.51)	1.12 (1.03-1.22)	1.1 (1-1.21)
	Ischemic stroke	Non-hospitalized COVID-19	1.33 (1.24-1.42)	1.08 (1-1.17)	0.95 (0.87-1.03)
	Ischemic stroke	Hospitalized COVID-19	3.32 (2.97-3.7)	1.32 (1.09-1.59)	1.57 (1.3-1.91)
	Loss of smell	Non-hospitalized COVID-19	4.4 (3.79-5.11)	2.21 (1.78-2.74)	2.4 (1.91-3.02)
	Loss of smell	Hospitalized COVID-19	5.23 (3.67-7.44)	3.11 (1.89-5.11)	5.56 (3.61-8.56)
	Loss of taste	Non-hospitalized COVID-19	2.31 (1.52-3.5)	1.61 (0.95-2.74)	1.27 (0.7-2.32)
	Loss of taste	Hospitalized COVID-19	6.96 (3.69-13.12)	0.03 (0-2050.75)	0.93 (0.12-6.95)
	Memory problems	Non-hospitalized COVID-19	1.33 (1.25-1.42)	1.01 (0.94-1.08)	1.07 (0.99-1.16)
	Memory problems	Hospitalized COVID-19	3.41 (3.09-3.77)	1.55 (1.32-1.82)	1.46 (1.19-1.79)
	Migraine	Non-hospitalized COVID-19	1.14 (1.08-1.2)	1.06 (1-1.13)	1.01 (0.94-1.08)
	Migraine	Hospitalized COVID-19	1.58 (1.41-1.77)	1.19 (1.02-1.39)	1.09 (0.91-1.31)
	NCD	Non-hospitalized COVID-19	1.17 (1.11-1.23)	0.98 (0.92-1.04)	0.98 (0.91-1.04)
	NCD	Hospitalized COVID-19	3.34 (3.07-3.64)	1.52 (1.33-1.74)	1.44 (1.22-1.69)
	Paresthesia	Non-hospitalized COVID-19	1.21 (1.15-1.28)	1.11 (1.05-1.17)	1.12 (1.06-1.19)
	Paresthesia	Hospitalized COVID-19	1.79 (1.6-2)	1.18 (1.02-1.37)	1.31 (1.12-1.53)
	Parkinson's-like disease	Non-hospitalized COVID-19	0.97 (0.84-1.13)	0.91 (0.78-1.05)	0.99 (0.84-1.15)
	Parkinson's-like disease	Hospitalized COVID-19	1.92 (1.46-2.52)	0.96 (0.65-1.43)	1.55 (1.08-2.21)
	Peripheral neuropathy	Non-hospitalized COVID-19	1.1 (1.06-1.15)	1.06 (1.02-1.11)	1.07 (1.02-1.12)
	Peripheral neuropathy	Hospitalized COVID-19	1.74 (1.6-1.9)	1.16 (1.03-1.31)	1.16 (1.02-1.33)
	Somnolence	Non-hospitalized COVID-19	1.02 (0.85-1.22)	1.08 (0.92-1.28)	1.19 (1-1.4)
	Somnolence	Hospitalized COVID-19	1.47 (0.99-2.2)	1.31 (0.86-1.99)	0.99 (0.58-1.69)
	TIA	Non-hospitalized COVID-19	1.21 (1.1-1.32)	1.1 (1-1.22)	1.21 (1.09-1.34)
	TIA	Hospitalized COVID-19	2.39 (2.01-2.85)	1.63 (1.3-2.05)	1.22 (0.91-1.65)
	Vision abnormalities	Non-hospitalized COVID-19	1.15 (1.11-1.2)	1.06 (1.01-1.1)	1.07 (1.02-1.12)
	Vision abnormalities	Hospitalized COVID-19	1.63 (1.49-1.78)	1.16 (1.03-1.3)	1.15 (1-1.31)
Pulmonary	Cough	Non-hospitalized COVID-19	1.71 (1.65-1.77)	1.35 (1.3-1.41)	1.43 (1.37-1.48)
	Cough	Hospitalized COVID-19	2.64 (2.44-2.86)	1.87 (1.71-2.06)	1.88 (1.7-2.07)
	Dyspnea	Non-hospitalized COVID-19	1.83 (1.79-1.88)	1.2 (1.16-1.24)	1.16 (1.12-1.21)
	Dyspnea	Hospitalized COVID-19	4.77 (4.56-4.98)	2.1 (1.95-2.26)	1.67 (1.53-1.83)
	Hypoxemia	Non-hospitalized COVID-19	1.77 (1.66-1.89)	0.93 (0.84-1.02)	0.95 (0.86-1.05)
	Hypoxemia	Hospitalized COVID-19	10.54 (9.81-11.33)	2.22 (1.87-2.63)	1.93 (1.57-2.38)
	ILD	Non-hospitalized COVID-19	1.73 (1.57-1.9)	1.24 (1.11-1.39)	1.09 (0.96-1.23)
	ILD	Hospitalized COVID-19	6.14 (5.38-7.02)	2.59 (2.1-3.2)	2.62 (2.08-3.31)
The incidence rate ratios were reported for non-hospitalized COVID-19 (n = 114,864, top rows) and hospitalized COVID-19 (n = 20,297, bottom rows) groups. Incidence rate ratios were estimated in comparison to a control group without SARS-CoV-2 infection (n = 5,206,835). Models were weighted for age, race, sex, ADI, the number in the two years prior to enrollment of outpatient visits within 6 month…

## Sheet: Table S5
Supplementary Table 5. Incidence rate ratio, number of sequelae and disability-adjusted life years (DALYs) due to COVID-19 in hospitalized COVID-19 group, number of sequelae and DALYs in hospitalized COVID-19 group and the control group without infection in 3 years after SARS-CoV-2 infection.
Organ	Unadjusted incidence rate ratio (95% CI)*			Fully-adjusted incidence rate ratio (95% CI)**			Difference in number of sequelae (95% CI) per 1000 persons between hospitalized COVID-19 group and the control group without infection**				Difference in DALYs (95% CI) per 1000 persons between hospitalized COVID-19 group and the control group without infection**				Cumulative number of sequelae (95% CI) per 1000 persons in the control group without infection**			Cumulative number of sequelae (95% CI) per 1000 persons in hospitalized COVID-19 group**			Cumulative DALYs (95% CI) per 1000 persons in the control group without infection**			Cumulative DALYs (95% CI) per 1000 persons in hospitalized COVID-19 group**
	Year 1	Year 2	Year 3	Year 1	Year 2	Year 3	Year 1	Year 2	Year 3	Cumulative difference in 3 years	Year 1	Year 2	Year 3	Cumulative difference in 3 years	Year 1	Year 2	Year 3	Year 1	Year 2	Year 3	Year 1	Year 2	Year 3	Year 1	Year 2	Year 3
PASC	3.29 (3.22-3.36)	2.08 (1.94-2.21)	1.7 (1.53-1.87)	2.82 (2.76 to 2.89)	1.57 (1.49 to 1.66)	1.34 (1.24 to 1.45)	1696.58 (1636.55 to 1756.61)	443.34 (375.09 to 511.59)	252.81 (176.88 to 328.74)	2391.72 (2315.95 to 2472.31)	527.13 (499.53 to 554.73)	149.57 (118.14 to 181)	90 (55.18 to 124.82)	766.23 (731.7 to 803.25)	934.65 (932.81 to 936.51)	1716.79 (1714.3 to 1719.23)	2469.74 (2466.87 to 2472.55)	2631.33 (2572.26 to 2692.27)	3856.33 (3786.09 to 3931.23)	4861.53 (4785.71 to 4942.15)	250.07 (249.26 to 250.88)	465.18 (464.08 to 466.25)	669.72 (668.46 to 670.95)	777.23 (750.25 to 805.43)	1141.69 (1109.52 to 1176.34)	1435.99 (1401.45 to 1473.03)
Cardiovascular	4.79 (4.57-5.02)	2.9 (2.48-3.32)	2.24 (1.73-2.74)	3.67 (3.48 to 3.87)	1.84 (1.52 to 2.23)	1.56 (1.23 to 1.98)	217.41 (201.64 to 233.18)	60.34 (35.53 to 85.15)	41.25 (14.14 to 68.36)	318.78 (299.5 to 339.67)	114.73 (104.3 to 125.16)	33.42 (16.93 to 49.91)	25.45 (7.35 to 43.55)	173.45 (160.54 to 187.54)	81.48 (81.06 to 81.91)	153.58 (153 to 154.15)	227.61 (226.95 to 228.27)	298.92 (283.64 to 315.16)	431.25 (413.18 to 451.02)	546.4 (527.12 to 567.33)	50.12 (49.82 to 50.41)	93.18 (92.78 to 93.58)	139.62 (139.15 to 140.07)	164.86 (154.81 to 175.66)	241.28 (229.28 to 254.5)	313.08 (300.17 to 327.19)
Coagulation	5.77 (5.52-6.03)	2.86 (2.38-3.33)	2.17 (1.61-2.71)	4.49 (4.28 to 4.72)	1.95 (1.59 to 2.4)	1.4 (1.04 to 1.88)	205.65 (192.73 to 218.57)	47.8 (27.79 to 67.81)	21.25 (0.27 to 42.24)	274.52 (259.71 to 290.53)	78.96 (73.47 to 84.45)	18.6 (10.13 to 27.07)	9.96 (1.14 to 18.78)	107.45 (101.25 to 114.19)	59.01 (58.69 to 59.32)	109.52 (109.09 to 109.94)	162.16 (161.67 to 162.63)	264.67 (252.12 to 277.97)	362.89 (348.43 to 378.67)	436.69 (421.88 to 452.74)	17.62 (17.49 to 17.74)	32.27 (32.11 to 32.44)	47.77 (47.59 to 47.95)	96.58 (91.26 to 102.26)	129.8 (123.73 to 136.48)	155.22 (149.03 to 161.99)
Fatigue	4.98 (4.7-5.27)	2.47 (1.97-2.97)	2.07 (1.5-2.63)	3.9 (3.66 to 4.16)	1.78 (1.4 to 2.26)	1.43 (1.05 to 1.94)	80.39 (73.49 to 87.29)	19.91 (9.11 to 30.71)	11.7 (0.22 to 23.17)	111.89 (103.78 to 120.76)	18.09 (16.54 to 19.64)	4.48 (2.05 to 6.91)	2.63 (0.05 to 5.21)	25.18 (23.35 to 27.17)	27.74 (27.56 to 27.92)	53.4 (53.15 to 53.64)	80.43 (80.14 to 80.7)	108.14 (101.49 to 115.28)	153.66 (145.85 to 162.28)	192.32 (184.2 to 201.2)	6.24 (6.2 to 6.28)	12.01 (11.96 to 12.07)	18.1 (18.03 to 18.16)	24.33 (22.83 to 25.94)	34.57 (32.82 to 36.51)	43.27 (41.45 to 45.27)
Gastrointestinal	2.89 (2.77-3.02)	2.4 (2.16-2.65)	1.96 (1.64-2.27)	2.33 (2.23 to 2.44)	1.79 (1.59 to 2.01)	1.52 (1.28 to 1.8)	152.59 (140.4 to 164.78)	75.31 (55.38 to 95.24)	46.92 (24.07 to 69.77)	274.6 (258.16 to 292.33)	12.65 (11.24 to 14.06)	6.97 (4.64 to 9.3)	5.5 (2.81 to 8.2)	25.09 (23.15 to 27.21)	114.39 (113.98 to 114.8)	209.61 (209.05 to 210.15)	300.56 (299.92 to 301.18)	267.01 (255.15 to 279.52)	437.4 (422.45 to 453.61)	575.17 (558.72 to 592.91)	8.14 (8.1 to 8.19)	15.13 (15.07 to 15.19)	22.09 (22.02 to 22.17)	20.79 (19.43 to 22.26)	34.73 (33 to 36.65)	47.19 (45.25 to 49.31)
Kidney	4.97 (4.73-5.23)	2.79 (2.36-3.23)	2.08 (1.58-2.58)	2.92 (2.75 to 3.11)	1.64 (1.35 to 2)	1.24 (0.96 to 1.61)	138.03 (125 to 151.06)	42.08 (21.28 to 62.88)	17.15 (-5.08 to 39.38)	197.04 (180.87 to 214.69)	49.27 (44.44 to 54.1)	15.15 (7.53 to 22.77)	8.05 (0.11 to 15.99)	72.41 (66.67 to 78.72)	72.07 (71.66 to 72.47)	138.28 (137.73 to 138.83)	208.24 (207.61 to 208.85)	210.12 (197.23 to 223.96)	318.3 (302.66 to 335.54)	405.3 (389.1 to 422.96)	17.34 (17.21 to 17.47)	32.61 (32.43 to 32.79)	48.51 (48.31 to 48.7)	66.63 (61.88 to 71.78)	97.01 (91.36 to 103.3)	120.93 (115.18 to 127.25)
Mental	2.33 (2.25-2.41)	1.46 (1.29-1.63)	1.26 (1.05-1.48)	2.64 (2.56 to 2.72)	1.36 (1.2 to 1.54)	1.25 (1.05 to 1.49)	423.4 (401.79 to 445.01)	70.19 (36.59 to 103.78)	43.13 (6.2 to 80.06)	536.39 (510.11 to 564.56)	110.79 (103.44 to 118.15)	25.49 (13.96 to 37.02)	20.13 (7.27 to 32.99)	156.3 (147.14 to 166.17)	258.61 (257.92 to 259.3)	453.8 (452.89 to 454.69)	629.25 (628.22 to 630.26)	682.04 (660.87 to 704.07)	947.28 (922.76 to 973.63)	1165.66 (1139.36 to 1193.83)	59.47 (59.24 to 59.69)	105.76 (105.47 to 106.06)	147.9 (147.56 to 148.24)	170.27 (163.1 to 177.81)	242.01 (233.61 to 251.13)	304.21 (295.05 to 314.09)
Metabolic	2 (1.82-2.19)	1.49 (1.13-1.86)	1.29 (0.9-1.68)	2.7 (2.5 to 2.92)	1.66 (1.29 to 2.14)	1.27 (0.91 to 1.76)	36.82 (32.28 to 41.36)	11.57 (4.36 to 18.77)	5.45 (-2.62 to 13.52)	53.77 (48.06 to 60.07)	5.67 (4.97 to 6.37)	1.78 (0.67 to 2.89)	0.84 (-0.41 to 2.08)	8.28 (7.4 to 9.25)	21.67 (21.53 to 21.81)	39.24 (39.05 to 39.42)	59.22 (58.99 to 59.44)	58.49 (54.16 to 63.22)	87.6 (82.36 to 93.44)	112.99 (107.28 to 119.3)	3.34 (3.32 to 3.36)	6.04 (6.01 to 6.07)	9.12 (9.09 to 9.15)	9.01 (8.34 to 9.74)	13.49 (12.69 to 14.39)	17.4 (16.52 to 18.37)
Musculoskeletal	1.71 (1.63-1.81)	1.3 (1.12-1.49)	1.18 (0.91-1.44)	1.64 (1.56 to 1.73)	1.29 (1.12 to 1.49)	1.16 (0.94 to 1.44)	46.24 (39.94 to 52.55)	16.22 (5.93 to 26.51)	7.73 (-3.86 to 19.32)	70.09 (61.83 to 79.07)	5.06 (4.37 to 5.75)	1.78 (0.66 to 2.91)	0.85 (-0.42 to 2.12)	7.67 (6.77 to 8.66)	72.12 (71.86 to 72.37)	128.75 (128.41 to 129.08)	175.98 (175.6 to 176.35)	118.37 (112.25 to 124.88)	191.15 (183.49 to 199.52)	246.07 (237.79 to 255.05)	7.9 (7.87 to 7.92)	14.1 (14.06 to 14.13)	19.27 (19.23 to 19.31)	12.96 (12.29 to 13.67)	20.93 (20.09 to 21.85)	26.95 (26.04 to 27.93)
Neurologic	2.6 (2.52-2.7)	1.84 (1.68-2.01)	1.56 (1.34-1.78)	2.12 (2.07 to 2.14)	1.34 (1.28 to 1.38)	1.21 (1.14 to 1.27)	199.57 (191.58 to 207.56)	52.95 (43.68 to 62.22)	29.94 (19.31 to 40.57)	282.22 (263.64 to 302.22)	92.38 (83.4 to 101.36)	34.42 (23.85 to 44.99)	11.93 (0.11 to 23.75)	138.47 (123.66 to 155.01)	178.08 (177.59 to 178.58)	334.04 (333.36 to 334.7)	479.35 (478.56 to 480.12)	377.68 (363.98 to 392.02)	586.45 (569.65 to 604.56)	761.59 (742.97 to 781.57)	71.94 (71.4 to 72.48)	138.57 (137.83 to 139.3)	193.82 (192.99 to 194.65)	164.35 (149.4 to 180.94)	265.26 (246.45 to 286.49)	332.31 (312.14 to 354.81)
Pulmonary	5.74 (5.5-6)	2.71 (2.29-3.13)	2.03 (1.57-2.49)	4.97 (4.75 to 5.2)	2.01 (1.67 to 2.42)	1.57 (1.23 to 2)	196.49 (185.31 to 207.67)	47.37 (30.02 to 64.72)	28.68 (10.09 to 47.26)	272.4 (259.22 to 286.59)	39.53 (37.24 to 41.82)	7.61 (4.1 to 11.12)	4.82 (1.17 to 8.47)	51.92 (49.35 to 54.71)	49.5 (49.24 to 49.76)	96.57 (96.21 to 96.93)	146.95 (146.53 to 147.36)	246.01 (235.12 to 257.49)	340.38 (327.78 to 354.08)	419.36 (406.19 to 433.6)	7.96 (7.92 to 8.01)	15.48 (15.42 to 15.55)	23.51 (23.44 to 23.59)	47.5 (45.27 to 49.86)	62.61 (60.1 to 65.35)	75.44 (72.86 to 78.23)
* The incidence rate ratios were estimated using number of sequelae. ** The incidence rate ratios were estimated using number of sequelae. Models were weighted for age, race, sex, ADI, the number in the two years prior to enrollment of outpatient visits within 6 month increments, inpatient visits within 6 month increments, unique medication prescriptions within 6 month increments, and routine blo…

## Sheet: Table S6
Supplementary Table 6. Differences in number of sequelae and disability-adjusted life years (DALYs) between hospitalized and non-hospitalized COVID-19 groups in 3 years after SARS-CoV-2 infection.
Organ	Number of sequela (95% CI) per 1000 persons by year*									DALYs (95% CI) per 1000 persons by year*									Cumulative number of sequela (95% CI) per 1000 persons in 3 years*			Cumulative DALYs (95% CI) per 1000 persons in 3 years*
	Difference between hospitalized and non-hospitalized COVID-19 groups in year 1	Hospitalized COVID-19 group in year 1	Non-hospitalized COVID-19 group in year 1	Difference between hospitalized and non-hospitalized COVID-19 groups in year 2	Hospitalized COVID-19 group in year 2	Non-hospitalized COVID-19 group in year 2	Difference between hospitalized and non-hospitalized COVID-19 groups in year 3	Hospitalized COVID-19 group in year 3	Non-hospitalized COVID-19 group in year 3	Difference between hospitalized and non-hospitalized COVID-19 groups in year 1	Hospitalized COVID-19 group in year 1	Non-hospitalized COVID-19 group in year 1	Difference between hospitalized and non-hospitalized COVID-19 groups in year 2	Hospitalized COVID-19 group in year 2	Non-hospitalized COVID-19 group in year 2	Difference between hospitalized and non-hospitalized COVID-19 groups in year 3	Hospitalized COVID-19 group in year 3	Non-hospitalized COVID-19 group in year 3	Cumulative difference between hospitalized and non-hospitalized COVID-19 groups in 3 years	Cumulative burden in hospitalized COVID-19 group in 3 years	Cumulative burden in non-hospitalized COVID-19 group in 3 years	Cumulative difference between hospitalized and non-hospitalized COVID-19 groups in 3 years	Cumulative burden in hospitalized COVID-19 group in 3 years	Cumulative burden in non-hospitalized COVID-19 group in 3 years
PASC	1484.31 (1422.49 to 1546.13)	1696.58 (1636.55 to 1756.61)	212.27 (197.50 to 227.04)	318.38 (247.86 to 388.90)	443.34 (375.09 to 511.59)	124.96 (107.20 to 142.72)	211.57 (132.77 to 290.37)	252.81 (176.88 to 328.74)	41.24 (20.15 to 62.33)	472.84 (444.50 to 501.18)	527.13 (499.53 to 554.73)	54.29 (47.85 to 60.73)	122.30 (89.93 to 154.67)	149.57 (118.14 to 181.00)	27.27 (19.53 to 35.01)	80.44 (44.43 to 116.45)	90.00 (55.18 to 124.82)	9.56 (0.39 to 18.73)	2013.02 (1933.71 to 2095.87)	2391.72 (2315.95 to 2472.31)	378.65 (356.59 to 401.13)	675.04 (639.12 to 712.91)	766.23 (731.7 to 803.25)	91.2 (81.62 to 101)
Cardiovascular	198.41 (182.28 to 214.54)	217.41 (201.64 to 233.18)	19.00 (15.59 to 22.41)	48.15 (22.69 to 73.61)	60.34 (35.53 to 85.15)	12.19 (6.47 to 17.91)	39.45 (11.51 to 67.39)	41.25 (14.14 to 68.36)	1.80 (-4.97 to 8.57)	105.19 (94.50 to 115.88)	114.73 (104.30 to 125.16)	9.54 (7.20 to 11.88)	26.42 (9.47 to 43.37)	33.42 (16.93 to 49.91)	7.00 (3.07 to 10.93)	25.13 (6.44 to 43.82)	25.45 (7.35 to 43.55)	0.32 (-4.32 to 4.96)	285.75 (265.77 to 307.08)	318.78 (299.5 to 339.67)	33.04 (27.95 to 38.28)	156.55 (143.13 to 170.94)	173.45 (160.54 to 187.54)	16.9 (13.42 to 20.52)
Coagulation	189.66 (176.49 to 202.83)	205.65 (192.73 to 218.57)	15.99 (13.42 to 18.56)	39.49 (19.03 to 59.95)	47.80 (27.79 to 67.81)	8.31 (4.05 to 12.57)	21.44 (-0.11 to 42.99)	21.25 (0.27 to 42.24)	-0.19 (-5.11 to 4.73)	72.86 (67.28 to 78.44)	78.96 (73.47 to 84.45)	6.10 (5.08 to 7.12)	15.35 (6.71 to 23.99)	18.60 (10.13 to 27.07)	3.25 (1.57 to 4.93)	9.64 (0.61 to 18.67)	9.96 (1.14 to 18.78)	0.32 (-1.60 to 2.24)	250.38 (235.1 to 266.75)	274.52 (259.71 to 290.53)	24.14 (20.45 to 27.94)	97.76 (91.4 to 104.64)	107.45 (101.25 to 114.19)	9.69 (8.25 to 11.18)
Fatigue	66.18 (59.10 to 73.26)	80.39 (73.49 to 87.29)	14.21 (12.61 to 15.81)	12.85 (1.73 to 23.97)	19.91 (9.11 to 30.71)	7.06 (4.40 to 9.71)	8.92 (-2.95 to 20.79)	11.70 (0.22 to 23.17)	2.78 (-0.27 to 5.83)	14.89 (13.30 to 16.48)	18.09 (16.54 to 19.64)	3.20 (2.84 to 3.56)	2.89 (0.39 to 5.39)	4.48 (2.05 to 6.91)	1.59 (1.00 to 2.18)	2.00 (-0.67 to 4.67)	2.63 (0.05 to 5.21)	0.63 (-0.06 to 1.31)	87.81 (79.33 to 96.88)	111.89 (103.78 to 120.76)	24.08 (21.79 to 26.44)	19.76 (17.85 to 21.8)	25.18 (23.35 to 27.17)	5.42 (4.9 to 5.95)
Gastrointestinal	130.27 (117.65 to 142.89)	152.59 (140.40 to 164.78)	22.32 (19.06 to 25.58)	54.17 (33.50 to 74.84)	75.31 (55.38 to 95.24)	21.14 (15.67 to 26.62)	39.55 (15.79 to 63.31)	46.92 (24.07 to 69.77)	7.37 (0.84 to 13.90)	10.75 (9.29 to 12.21)	12.65 (11.24 to 14.06)	1.90 (1.53 to 2.26)	5.10 (2.69 to 7.51)	6.97 (4.64 to 9.30)	1.87 (1.25 to 2.49)	4.74 (1.95 to 7.53)	5.50 (2.81 to 8.20)	0.76 (0.02 to 1.50)	223.73 (206.46 to 241.97)	274.6 (258.16 to 292.33)	50.87 (45.96 to 55.9)	20.56 (18.53 to 22.73)	25.09 (23.15 to 27.21)	4.53 (3.97 to 5.11)
Kidney	134.19 (120.82 to 147.56)	138.03 (125.00 to 151.06)	3.84 (0.84 to 6.84)	37.97 (16.55 to 59.39)	42.08 (21.28 to 62.88)	4.11 (-0.99 to 9.21)	18.71 (-4.31 to 41.73)	17.15 (-5.08 to 39.38)	-1.56 (-7.53 to 4.40)	48.23 (43.30 to 53.16)	49.27 (44.44 to 54.10)	1.04 (0.07 to 2.01)	14.82 (7.03 to 22.61)	15.15 (7.53 to 22.77)	0.33 (-1.30 to 1.96)	9.06 (0.90 to 17.22)	8.05 (0.11 to 15.99)	-1.01 (-2.88 to 0.86)	190.61 (173.73 to 208.64)	197.04 (180.87 to 214.69)	6.43 (1.93 to 11.09)	72.05 (66.13 to 78.49)	72.41 (66.67 to 78.72)	0.37 (-1.03 to 1.82)
Mental	383.12 (360.86 to 405.38)	423.40 (401.79 to 445.01)	40.28 (34.94 to 45.62)	54.91 (20.19 to 89.63)	70.19 (36.59 to 103.78)	15.28 (6.52 to 24.04)	41.89 (3.56 to 80.22)	43.13 (6.20 to 80.06)	1.24 (-9.04 to 11.52)	104.47 (96.92 to 112.02)	110.79 (103.44 to 118.15)	6.32 (4.62 to 8.03)	23.81 (11.94 to 35.68)	25.49 (13.96 to 37.02)	1.68 (-1.13 to 4.49)	20.93 (7.64 to 34.22)	20.13 (7.27 to 32.99)	-0.80 (-4.14 to 2.54)	479.51 (451.97 to 508.45)	536.39 (510.11 to 564.56)	56.86 (49.17 to 64.71)	149.08 (139.56 to 159.16)	156.3 (147.14 to 166.17)	7.22 (4.73 to 9.79)
Metabolic	32.12 (27.44 to 36.80)	36.82 (32.28 to 41.36)	4.70 (3.56 to 5.84)	8.74 (1.29 to 16.19)	11.57 (4.36 to 18.77)	2.83 (0.95 to 4.71)	4.25 (-4.13 to 12.63)	5.45 (-2.62 to 13.52)	1.20 (-1.06 to 3.46)	4.95 (4.23 to 5.67)	5.67 (4.97 to 6.37)	0.72 (0.54 to 0.90)	1.34 (0.19 to 2.49)	1.78 (0.67 to 2.89)	0.44 (0.15 to 0.73)	0.66 (-0.63 to 1.95)	0.84 (-0.41 to 2.08)	0.18 (-0.17 to 0.53)	45.02 (39.02 to 51.49)	53.77 (48.06 to 60.07)	8.75 (7.05 to 10.51)	6.93 (6.01 to 7.93)	8.28 (7.4 to 9.25)	1.35 (1.09 to 1.62)
Musculoskeletal	30.82 (24.20 to 37.44)	46.24 (39.94 to 52.55)	15.42 (13.39 to 17.44)	6.61 (-4.21 to 17.43)	16.22 (5.93 to 26.51)	9.61 (6.26 to 12.96)	4.50 (-7.72 to 16.72)	7.73 (-3.86 to 19.32)	3.23 (-0.64 to 7.10)	3.37 (2.65 to 4.09)	5.06 (4.37 to 5.75)	1.69 (1.47 to 1.91)	0.73 (-0.45 to 1.91)	1.78 (0.66 to 2.91)	1.05 (0.69 to 1.42)	0.50 (-0.84 to 1.84)	0.85 (-0.42 to 2.12)	0.35 (-0.08 to 0.78)	41.8 (32.94 to 51.12)	70.09 (61.83 to 79.07)	28.29 (25.4 to 31.25)	4.58 (3.61 to 5.6)	7.67 (6.77 to 8.66)	3.1 (2.78 to 3.42)
Neurologic	161.49 (152.57 to 170.41)	199.57 (191.58 to 207.56)	38.08 (34.12 to 42.03)	25.76 (15.32 to 36.20)	52.95 (43.68 to 62.22)	27.19 (22.39 to 31.99)	15.74 (3.63 to 27.85)	29.94 (19.31 to 40.57)	14.20 (8.39 to 20.01)	75.04 (65.07 to 85.01)	92.38 (83.40 to 101.36)	17.34 (13.00 to 21.68)	26.89 (15.10 to 38.68)	34.42 (23.85 to 44.99)	7.53 (2.31 to 12.75)	4.70 (-8.64 to 18.04)	11.93 (0.11 to 23.75)	7.23 (1.04 to 13.42)	202.71 (182.95 to 223.35)	282.22 (263.64 to 302.22)	79.52 (73.44 to 85.74)	106.3 (84.94 to 129.43)	138.47 (123.66 to 155.01)	32.16 (27.45 to 37.06)
Pulmonary	158.00 (146.54 to 169.46)	196.49 (185.31 to 207.67)	38.49 (35.99 to 40.99)	30.24 (12.41 to 48.07)	47.37 (30.02 to 64.72)	17.13 (13.03 to 21.23)	17.63 (-1.55 to 36.81)	28.68 (10.09 to 47.26)	11.05 (6.30 to 15.80)	33.07 (30.73 to 35.41)	39.53 (37.24 to 41.82)	6.46 (5.99 to 6.93)	5.12 (1.53 to 8.71)	7.61 (4.10 to 11.12)	2.49 (1.73 to 3.26)	3.31 (-0.44 to 7.06)	4.82 (1.17 to 8.47)	1.51 (0.63 to 2.39)	205.71 (192.02 to 220.24)	272.4 (259.22 to 286.59)	66.7 (63.1 to 70.36)	41.46 (38.79 to 44.3)	51.92 (49.35 to 54.71)	10.47 (9.81 to 11.14)
* Models were weighted for age, race, sex, ADI, the number in the two years prior to enrollment of outpatient visits within 6 month increments, inpatient visits within 6 month increments, unique medication prescriptions within 6 month increments, and routine blood chemistry panels within 6 month increments, utilization of Medicare, prior history of receiving an influenza vaccination up to 5 years…

## Sheet: Table S7
Supplementary Table 7: Sensitivity analyses and negative outcome control analyses.
Analyses	Non-hospitalized COVID-19			Hospitalized COVID-19
	Year 1	Year 2	Year 3	Year 1	Year 2	Year 3
Sensitivity analyses*
(1) Doubly robust adjustment model	1.23 (1.22 to 1.24)	1.15 (1.14 to 1.16)	1.05 (1.04 to 1.06)	2.56 (2.53 to 2.60)	1.63 (1.60 to 1.66)	1.50 (1.47 to 1.53)
(2) Zero-inflated Poisson model	1.18 (1.17 to 1.17)	1.12 (1.11 to 1.13)	1.03 (1.02 to 1.04)	2.05 (2.02 to 2.08)	1.51 (1.47 to 1.54)	1.41 (1.38 to 1.45)
(3) Include outcome data after SARS-CoV-2 infection during follow-up	1.25 (1.24 to 1.26)	1.18 (1.17 to 1.19)	1.07 (1.06 to 1.08)	2.53 (2.50 to 2.57)	1.63 (1.60 to 1.67)	1.54 (1.50 to 1.57)
(4) Additionally adjusting for algorithmically selected high-dimensional baseline characteristics	1.20 (1.19 to 1.21)	1.13 (1.12 to 1.14)	1.04 (1.03 to 1.04)	2.43 (2.40 to 2.47)	1.58 (1.55 to 1.61)	1.46 (1.43 to 1.50)
(5) Defining hospitalization during the acute phase as on the day of positive SARS-CoV-2 test or within 30 days after the positive test**	1.25 (1.24 to 1.26)	1.18 (1.17 to 1.19)	1.07 (1.06 to 1.08)	2.53 (2.50 to 2.57)	1.64 (1.60 to 1.67)	1.54 (1.50 to 1.57)
(6) Truncate propensity score weights at 99.5% percentiles	1.25 (1.24 to 1.26)	1.18 (1.17 to 1.19)	1.08 (1.07 to 1.09)	2.55 (2.51 to 2.58)	1.64 (1.61 to 1.68)	1.55 (1.52 to 1.58)
(7) In a subsample with complete covariates (N=4,432,414, 83.0% of the full sample)	1.22 (1.21 to 1.23)	1.15 (1.14 to 1.16)	1.05 (1.04 to 1.06)	2.35 (2.31 to 2.38)	1.58 (1.55 to 1.62)	1.49 (1.45 to 1.52)
(8) Fine and Gray models	1.23 (1.21 to 1.24)	1.16 (1.13 to 1.19)	1.05 (1.02 to 1.09)	2.82 (2.75 to 2.88)	1.57 (1.45 to 1.69)	1.34 (1.19 to1.48)
(9) Inverse probability of censoring weight models***	1.25 (1.24 to 1.26)	1.18 (1.17 to 1.19)	1.07 (1.06 to 1.08)	2.57 (2.53 to 2.60)	1.66 (1.62 to 1.69)	1.57 (1.53 to 1.60)
(10) Alternatively specified 73 PASC outcomes	1.22 (1.20 to 1.23)	1.13 (1.10 to 1.16)	1.06 (1.02 to 1.10)	2.73 (2.67 to 2.79)	1.6 (1.49 to 1.71)	1.36 (1.22 to 1.50)
Negative outcome control
Neoplasm as the negative control outcome****	1.03 (0.98-1.08)	0.94 (0.87-1.01)	0.95 (0.88-1.03)	0.93 (0.82-1.05)	0.92 (0.72-1.12)	0.93 (0.68-1.08)
* All the models in sensitivity analyses were estimated using number of sequelae. Models were weighted for age, race, sex, ADI, the number in the two years prior to enrollment of outpatient visits within 6 month increments, inpatient visits within 6 month increments, unique medication prescriptions within 6 month increments, and routine blood chemistry panels within 6 month increments, utilizatio…
